# Supplementary material for: Combination of long- and short-read sequencing fully resolves complex repeats of herpes simplex virus 2 strain MS complete genome
Source: Microb Genom. 2021 Jun 25;7(6):000586. doi: 10.1099/mgen.0.000586 (PMC8461477; doi:10.1099/mgen.0.000586)
Supplement: Supplementary material 1 [file mgen-7-0586-s001.xlsx]

## Sheet: Table S1
Supplemental Table 1. Minor variants corrected in HSV-2 PacBio assembled contig by using Illumina data. Legend: Reference nucleotide (Ref), Variation nucleotide (Var), Noncoding Region (NCR), Insertion (INS).
Variation nº	Coordinates	Ref	Var	Gene	Mutation	Mutation type	Frequency	Total coverage	Coverage_Ref	Coverage_Var
(a) SNPs and InDels automatically fixed with Pilon v1.23
1	1080	A	C	RL1	G469G	synonymous	0.0875	867	783	76
2	88153	A	G	UL39	T294A	nonsynonymous	0.5409	2834	1298	1533
3	91600	T	C	UL40	N280N	synonymous	0.4926	2692	1365	1326
4	103190	A	G	UL47	R285R	synonymous	0.5878	2659	1089	1563
5	129079	T	C	NCR	-	-	0.3267	807	539	264
6	134345	A	C	NCR	-	-	0.3525	766	488	270
7	134481	C	+G	NCR	INS	-	0.737	606	163	468
8	154568	A	G	NCR	-	-	0.3177	872	589	277
(b) InDels manually fixed
1	24111	C	-T	UL10	W191G	ORF restoration	0.9874	2824	20	1572
2	78628	C	-G	UL36	P852P	ORF restoration	0.7145	1618	350	1194

## Sheet: Table S2
Supplemental Table 2. SNPs and InDels from variant analysis of HSV-2 strain MS genome. Legend: Reference nucleotide (Ref), Variation nucleotide (Var), Noncoding Region (NCR), Insertion (INS), Deletion (DEL).
Variation nº	Coordinates	Ref	Var	Gene	Mutation	Mutation type	Frequency	Total coverage	Coverage_Ref	Coverage_Var
1	269	A	G	NCR	-	-	0.0173	1908	1866	33
2	349	G	-C	NCR	DEL	-	0.3794	3168	1749	1202
3	767	T	C	RL1	S574G	nonsynonymous	0.1479	2718	2316	402
4	960	A	C	RL1	G509G	synonymous	0.0276	1559	1514	43
5	1031	G	C	RL1	R486G	nonsynonymous	0.0111	901	890	10
6	1066	A	C	RL1	V474G	nonsynonymous	0.0181	442	434	8
7	1071	T	C	RL1	G472G	synonymous	0.0238	294	282	7
8	1086	T	C	RL1	S467S	synonymous	0.1186	177	153	21
9	1093	A	C	RL1	V465G	nonsynonymous	0.0909	132	120	12
10	1099	T	C	RL1	Q463R	nonsynonymous	0.0413	218	208	9
11	1171	A	+C	RL1	INS	frameshift	0.7164	67	19	48
12	1183	A	+C	RL1	INS	frameshift	0.8542	48	7	41
13	2720	T	+G	RL2	INS	frameshift	0.2236	2826	2178	632
14	2827	T	-C	RL2	DEL	frameshift	0.183	2875	2342	526
15	3632	T	G	RL2	H1661P	nonsynonymous	0.0102	2155	2131	22
16	3735	T	C	RL2	T1627A	nonsynonymous	0.0139	504	493	7
17	3782	T	G	RL2	D1611A	nonsynonymous	0.0123	568	559	7
18	3800	T	C	RL2	D1605G	nonsynonymous	0.013	690	677	9
19	3836	T	G	RL2	D1593A	nonsynonymous	0.0107	938	925	10
20	3841	C	G	RL2	P1591P	synonymous	0.0105	1335	1321	14
21	4235	A	C	RL2	V1460G	nonsynonymous	0.0108	1945	1915	21
22	5658	T	G	NCR	-	-	0.0417	1127	1079	47
23	5664	T	G	NCR	-	-	0.0448	870	828	39
24	5668	A	G	NCR	-	-	0.0195	1024	1003	20
25	5669	G	-T	NCR	DEL	-	0.047	1234	1176	58
26	5864	T	G	NCR	-	-	0.0196	2037	1971	40
27	5885	A	G	NCR	-	-	0.0116	1808	1785	21
28	5888	A	G	NCR	-	-	0.0259	1779	1729	46
29	5896	C	G	NCR	-	-	0.0121	1730	1707	21
30	5990	T	G	NCR	-	-	0.0114	1845	1823	21
31	5994	T	G	NCR	-	-	0.0155	1807	1779	28
32	6273	T	G	NCR	-	-	0.0172	1337	1312	23
33	6342	A	C	NCR	-	-	0.019	1420	1393	27
34	6353	G	C	NCR	-	-	0.0207	1639	1605	34
35	6360	A	C	NCR	-	-	0.027	1257	1223	34
36	6369	G	C	NCR	-	-	0.0172	1570	1543	27
37	6398	T	G	NCR	-	-	0.0114	1495	1477	17
38	6717	A	C	NCR	-	-	0.0109	2657	2625	29
39	6720	A	C	NCR	-	-	0.018	2604	2555	47
40	6770	A	C	NCR	-	-	0.0143	2657	2617	38
41	6774	A	C	NCR	-	-	0.0102	2646	2618	27
42	6808	T	-G	NCR	DEL	-	0.21	2667	2056	560
43	6832	T	G	NCR	-	-	0.057	1614	1519	92
44	6841	T	G	NCR	-	-	0.0576	1545	1456	89
45	6849	T	G	NCR	-	-	0.0273	1609	1565	44
46	6857	A	C	NCR	-	-	0.051	1315	1240	67
47	6867	G	+C	NCR	INS	-	0.0416	1900	1772	79
48	6878	T	G	NCR	-	-	0.0264	1404	1342	37
49	6905	C	-G	NCR	DEL	-	0.1191	1453	1111	173
50	6926	T	G	NCR	-	-	0.1036	1383	1232	143
51	6930	T	G	NCR	-	-	0.0811	1431	1312	116
52	6960	T	G	NCR	-	-	0.0148	1751	1724	26
53	7291	G	+C	NCR	INS	-	0.022	2361	2288	52
54	7398	T	G	NCR	-	-	0.0249	2330	2272	58
55	7879	T	G	NCR	-	-	0.0102	1864	1838	19
56	8512	A	C	NCR	-	-	0.0211	1561	1524	33
57	8584	T	-C	NCR	DEL	-	0.2306	1237	707	282
58	8596	C	T	NCR	-	-	0.4226	575	332	243
59	8615	G	C	NCR	-	-	0.0155	1293	1268	20
60	8619	T	C	NCR	-	-	0.0106	1227	1213	13
61	8626	G	C	NCR	-	-	0.0157	1273	1253	20
62	8638	A	C	NCR	-	-	0.092	1033	938	95
63	8640	T	C	NCR	-	-	0.0222	1038	1013	23
64	8666	T	G	NCR	-	-	0.0165	1091	1072	18
65	8691	C	-G	NCR	DEL	-	0.4255	1165	370	494
66	8824	A	C	NCR	-	-	0.0124	2015	1977	25
67	8890	A	C	NCR	-	-	0.014	1998	1966	28
68	8896	A	C	NCR	-	-	0.0137	1904	1876	26
69	8905	A	C	NCR	-	-	0.0239	1879	1828	45
70	8951	G	A	NCR	-	-	0.1494	2068	1756	309
71	8974	A	G	NCR	-	-	0.0126	1511	1492	19
72	8989	T	G	NCR	-	-	0.0249	1125	1096	28
73	9054	T	G	NCR	-	-	0.0531	943	892	50
74	9065	T	G	NCR	-	-	0.0234	981	948	23
75	9156	A	C	NCR	-	-	0.0143	1744	1711	25
76	9185	T	G	NCR	-	-	0.0173	1738	1706	30
77	9324	C	-G	NCR	DEL	-	0.2444	2193	1656	536
78	9577	A	G	NCR	-	-	0.0102	886	877	9
79	9582	A	G	NCR	-	-	0.0103	871	862	9
80	9594	A	G	NCR	-	-	0.0172	757	743	13
81	9605	C	G	NCR	-	-	0.0296	845	820	25
82	9611	A	G	NCR	-	-	0.0142	844	829	12
83	11315	C	T	NCR	-	-	0.4211	3648	2110	1536
84	11546	C	T	UL3	H50H	synonymous	0.3874	3735	2285	1447
85	15568	G	A	UL5	G5G	synonymous	0.3779	3181	1977	1202
86	17157	G	A	UL6	R526H	nonsynonymous	0.3684	3363	2122	1239
87	24111	C	T	UL10	S190S	synonymous	0.4603	3120	1682	1436
88	24979	C	T	NCR	-	-	0.0804	1182	1087	95
89	25012	G	+T	NCR	INS	-	0.0555	703	636	39
90	25066	A	C	NCR	-	-	0.0157	572	563	9
91	25069	A	C	NCR	-	-	0.027	556	536	15
92	27083	T	G	UL12	P43P	synonymous	0.0117	2481	2447	29
93	27691	A	G	UL13	L373P	nonsynonymous	0.0104	3086	3053	32
94	27770	C	A	UL13	G347W	nonsynonymous	0.0126	3182	3141	40
95	28960	G	A	UL14	R88C	nonsynonymous	0.0239	3346	3265	80
96	28975	C	T	UL14	E83K	nonsynonymous	0.0104	3359	3324	35
97	30438	G	+C	UL15	INS	frameshift	0.3773	2454	538	926
98	31602	T	G	UL15	G767G	synonymous	0.0143	2236	2203	32
99	31665	T	G	UL15	G788G	synonymous	0.0126	2069	2039	26
100	35136	T	+C	NCR	INS	-	0.0177	2313	2227	41
101	35159	A	C	NCR	-	-	0.0161	1988	1954	32
102	35190	A	C	NCR	-	-	0.0113	1766	1743	20
103	36725	G	-AA	NCR	DEL	-	0.0554	290	238	16
104	42483	A	C	NCR	-	-	0.0143	1744	1717	25
105	42486	A	C	NCR	-	-	0.032	1530	1479	49
106	42490	T	C	NCR	-	-	0.0137	1753	1721	24
107	42497	A	C	NCR	-	-	0.0384	1561	1499	60
108	42500	A	C	NCR	-	-	0.0317	1546	1495	49
109	42510	T	+C	NCR	INS	-	0.0358	1873	1779	67
110	43249	C	T	UL21	A235V	nonsynonymous	0.0143	3072	3027	44
111	44212	T	+G	NCR	INS	-	0.0577	1874	1665	108
112	46910	T	+G	NCR	INS	-	0.1007	2565	2085	258
113	48334	T	C	UL23	D6G	nonsynonymous	0.2383	3118	2372	743
114	49123	T	-C	NCR	DEL	-	0.0314	223	216	7
115	49180	A	C	NCR	-	-	0.0116	1035	1016	12
116	52158	C	T	UL26	R264R	synonymous	0.2544	3333	2483	848
117	52424	C	T	UL26	T353I	nonsynonymous	0.0654	3424	3200	224
118	52916	A	C	UL26	H517P	nonsynonymous	0.0175	1432	1405	25
119	52922	A	C	UL26	H519P	nonsynonymous	0.0225	1597	1557	36
120	52926	A	C	UL26	A520A	synonymous	0.0105	1720	1699	18
121	52942	G	C	UL26	A526P	nonsynonymous	0.0102	1862	1842	19
122	52946	A	C	UL26	Q527P	nonsynonymous	0.0166	1631	1602	27
123	52950	A	C	UL26	P528P	synonymous	0.0284	1160	1122	33
124	53102	A	C	UL26	H579P	nonsynonymous	0.0117	1447	1428	17
125	53108	A	C	UL26	H581P	nonsynonymous	0.0189	1320	1294	25
126	53304	T	-G	NCR	DEL	-	0.0291	2473	2327	72
127	53395	A	+G	NCR	INS	-	0.0144	1877	1833	27
128	53404	T	G	NCR	-	-	0.0154	1494	1466	23
129	53409	T	+G	NCR	INS	-	0.0911	1547	1378	141
130	53459	A	+G	NCR	INS	-	0.0793	1777	1608	141
131	53883	C	T	UL27	R855H	nonsynonymous	0.2015	3013	2406	607
132	53892	G	A	UL27	A852V	nonsynonymous	0.0324	2966	2868	96
133	58861	G	-T	NCR	DEL	-	0.0302	232	224	7
134	58866	T	G	NCR	-	-	0.0133	679	664	9
135	58936	G	C	NCR	-	-	0.0163	1167	1148	19
136	58940	G	C	NCR	-	-	0.0224	1207	1180	27
137	58944	G	C	NCR	-	-	0.0169	1244	1222	21
138	58949	G	C	NCR	-	-	0.0247	1335	1299	33
139	59020	A	C	NCR	-	-	0.0107	1215	1197	13
140	59164	A	C	NCR	-	-	0.05	539	467	27
141	62959	T	G	NCR	-	-	0.0326	1104	1066	36
142	62964	T	G	NCR	-	-	0.0126	1432	1413	18
143	62968	T	G	NCR	-	-	0.0274	1276	1234	35
144	62973	T	G	NCR	-	-	0.0125	1435	1415	18
145	62978	T	G	NCR	-	-	0.0104	1447	1428	15
146	63524	T	G	NCR	-	-	0.0212	1272	1244	27
147	63528	C	G	NCR	-	-	0.0127	1412	1393	18
148	63532	T	G	NCR	-	-	0.0305	1113	1074	34
149	64810	G	A	UL30	A406T	nonsynonymous	0.3084	2244	1550	692
150	70798	A	C	UL34	H121P	nonsynonymous	0.014	2139	2109	30
151	72493	T	G	UL36	Q2897P	nonsynonymous	0.014	929	915	13
152	72508	T	G	UL36	Q2892P	nonsynonymous	0.0229	873	852	20
153	72549	T	G	UL36	K2878N	nonsynonymous	0.0118	930	914	11
154	72561	T	G	UL36	S2874S	synonymous	0.0249	1005	976	25
155	72565	T	G	UL36	Q2873P	nonsynonymous	0.0199	1106	1077	22
156	72570	T	G	UL36	P2871P	synonymous	0.0281	1032	997	29
157	72642	T	G	UL36	P2847P	synonymous	0.0308	1686	1634	52
158	72654	C	G	UL36	P2843P	synonymous	0.0138	1883	1855	26
159	72680	T	G	UL36	T2835P	nonsynonymous	0.0142	1550	1523	22
160	72812	T	G	UL36	T2791P	nonsynonymous	0.0107	2427	2398	26
161	72852	T	G	UL36	T2777T	synonymous	0.0123	2197	2165	27
162	72933	A	G	UL36	P2750P	synonymous	0.0102	1967	1944	20
163	73553	T	G	UL36	T2544P	nonsynonymous	0.0137	1455	1430	20
164	73564	A	C	UL36	V2540G	nonsynonymous	0.0104	1637	1613	17
165	77973	C	+G	UL36	INS	frameshift	0.0134	2528	2470	34
166	78627	C	G	UL36	P852P	synonymous	0.0174	1550	1508	27
167	81396	A	C	NCR	-	-	0.016	1064	1038	17
168	85045	T	G	NCR	-	-	0.0101	1977	1953	20
169	85049	T	+G	NCR	INS	-	0.0764	2186	1938	167
170	85256	A	C	NCR	-	-	0.0115	2344	2314	27
171	85262	A	C	NCR	-	-	0.0122	2125	2090	26
172	86347	C	T	UL38	R349C	nonsynonymous	0.4431	3112	1732	1379
173	86750	A	C	NCR	-	-	0.013	2077	2044	27
174	86755	T	+C	NCR	INS	-	0.0523	2123	1947	111
175	88151	G	A	UL39	A294T	nonsynonymous	0.4449	3203	1774	1425
176	91598	C	T	UL40	N280N	synonymous	0.5046	2929	1450	1478
177	92957	G	A	UL41	L193L	synonymous	0.0597	2546	2393	152
178	93765	T	-C	NCR	DEL	-	0.4107	1042	583	428
179	93783	T	C	NCR	-	-	0.0102	1181	1160	12
180	93790	A	C	NCR	-	-	0.0107	1407	1389	15
181	95440	C	-T	UL42	DEL	frameshift	0.5548	2992	1330	1660
182	95530	T	-C	NCR	DEL	-	0.402	2255	1265	906
183	95595	A	C	NCR	-	-	0.0125	2004	1970	25
184	97496	G	A	UL44	G85G	synonymous	0.0197	2694	2637	53
185	98724	A	C	NCR	-	-	0.0172	1282	1250	22
186	98746	A	C	NCR	-	-	0.0365	1204	1159	44
187	98749	A	C	NCR	-	-	0.0158	1079	1061	17
188	98756	A	C	NCR	-	-	0.0261	887	851	23
189	98761	A	C	NCR	-	-	0.0448	808	759	36
190	99487	A	C	NCR	-	-	0.0338	1892	1826	64
191	99616	T	-C	NCR	DEL	-	0.0318	409	396	13
192	99629	C	T	NCR	-	-	0.0102	782	773	8
193	99638	G	T	NCR	-	-	0.0136	809	797	11
194	103188	G	A	UL47	R285R	synonymous	0.3992	2908	1746	1161
195	104134	T	G	NCR	-	-	0.0117	1369	1350	16
196	104213	A	G	NCR	-	-	0.0115	1658	1638	19
197	104217	T	G	NCR	-	-	0.0148	1419	1389	21
198	104433	G	A	NCR	-	-	0.396	2934	1771	1162
199	104532	T	-G	NCR	DEL	-	0.4579	2284	539	1043
200	106267	A	C	NCR	-	-	0.0127	1415	1391	18
201	106314	T	C	NCR	-	-	0.0442	724	687	32
202	106318	T	C	NCR	-	-	0.0257	779	758	20
203	106327	T	C	NCR	-	-	0.0239	714	693	17
204	106336	T	C	NCR	-	-	0.0183	654	641	12
205	106345	T	C	NCR	-	-	0.0131	609	601	8
206	106354	T	C	NCR	-	-	0.0127	551	542	7
207	106363	T	C	NCR	-	-	0.0204	490	480	10
208	106372	T	C	NCR	-	-	0.0179	448	439	8
209	106381	T	C	NCR	-	-	0.0206	388	376	8
210	106399	T	C	NCR	-	-	0.0232	303	294	7
211	106408	T	C	NCR	-	-	0.0396	303	290	12
212	106417	T	C	NCR	-	-	0.0394	279	267	11
213	106435	T	C	NCR	-	-	0.0309	259	251	8
214	106444	T	C	NCR	-	-	0.0317	253	243	8
215	106453	T	C	NCR	-	-	0.0421	261	250	11
216	106462	T	C	NCR	-	-	0.0458	262	249	12
217	106471	T	C	NCR	-	-	0.0471	256	241	12
218	106480	T	C	NCR	-	-	0.0465	258	246	12
219	106489	T	C	NCR	-	-	0.0469	256	244	12
220	106498	T	C	NCR	-	-	0.0321	249	240	8
221	106507	T	C	NCR	-	-	0.0353	255	246	9
222	106516	T	C	NCR	-	-	0.0344	262	252	9
223	106525	T	C	NCR	-	-	0.0489	266	252	13
224	106534	T	C	NCR	-	-	0.0332	271	262	9
225	106552	T	C	NCR	-	-	0.029	310	298	9
226	106561	T	C	NCR	-	-	0.0331	332	318	11
227	106570	T	C	NCR	-	-	0.0283	389	375	11
228	108660	A	-C	UL50	DEL	frameshift	0.0156	2877	2825	45
229	114980	C	T	NCR	-	-	0.2442	3431	2591	838
230	115809	C	A	UL54	P240P	synonymous	0.4085	3378	1995	1380
231	116823	A	C	NCR	-	-	0.0126	1427	1405	18
232	116827	A	-CC	NCR	DEL	-	0.4657	990	336	461
233	118773	G	-A	NCR	DEL	-	0.0139	2165	2132	30
234	118774	A	-C	NCR	DEL	-	0.2667	1695	1225	451
235	118918	A	C	NCR	-	-	0.0125	1674	1649	21
236	118947	T	G	NCR	-	-	0.0109	1649	1621	18
237	119003	A	C	NCR	-	-	0.01	1299	1284	13
238	119038	A	C	NCR	-	-	0.0245	938	904	23
239	119049	A	C	NCR	-	-	0.0689	915	851	63
240	119055	A	C	NCR	-	-	0.0489	797	752	39
241	119101	G	+C	NCR	INS	-	0.0202	1732	1678	35
242	119114	A	C	NCR	-	-	0.0319	1096	1060	35
243	119130	A	C	NCR	-	-	0.011	1359	1341	15
244	119152	C	T	NCR	-	-	0.148	2074	1763	307
245	119198	T	G	NCR	-	-	0.0162	1918	1885	31
246	119207	T	G	NCR	-	-	0.0122	1974	1948	24
247	119210	T	G	NCR	-	-	0.0135	2149	2114	29
248	119213	T	G	NCR	-	-	0.0106	2073	2051	22
249	119279	T	G	NCR	-	-	0.0181	1984	1940	36
250	119398	G	-C	NCR	DEL	-	0.377	994	410	374
251	119437	A	C	NCR	-	-	0.013	539	531	7
252	119465	T	G	NCR	-	-	0.0628	398	370	25
253	119507	A	-G	NCR	DEL	-	0.1194	310	262	37
254	119520	A	G	NCR	-	-	0.0208	401	330	7
255	119543	A	G	NCR	-	-	0.0102	687	678	7
256	119592	T	G	NCR	-	-	0.0154	1039	1021	16
257	120706	A	C	NCR	-	-	0.0227	794	776	18
258	120708	A	C	NCR	-	-	0.017	823	807	14
259	120723	C	-G	NCR	DEL	-	0.0113	711	703	8
260	120727	G	C	NCR	-	-	0.0126	716	707	9
261	120743	T	C	NCR	-	-	0.0132	908	896	12
262	120757	A	C	NCR	-	-	0.0382	996	958	38
263	120804	C	+G	NCR	INS	-	0.0204	1769	1720	36
264	120919	G	-A	NCR	DEL	-	0.0104	2782	2753	29
265	120920	A	-G	NCR	DEL	-	0.1733	2128	1699	368
266	120933	C	G	NCR	-	-	0.0116	2337	2294	27
267	121174	A	C	NCR	-	-	0.0672	1369	1275	92
268	121178	A	C	NCR	-	-	0.0825	1249	1141	103
269	121187	T	-C	NCR	DEL	-	0.1171	1477	1192	173
270	121218	T	G	NCR	-	-	0.0136	811	796	11
271	121255	A	C	NCR	-	-	0.0436	894	851	39
272	121257	A	C	NCR	-	-	0.0398	905	864	36
273	121263	A	C	NCR	-	-	0.0861	826	754	71
274	121266	G	C	NCR	-	-	0.0176	1020	1000	18
275	121272	A	C	NCR	-	-	0.1044	814	728	85
276	121281	T	G	NCR	-	-	0.0164	918	894	15
277	121283	A	C	NCR	-	-	0.1477	801	601	118
278	121385	T	G	NCR	-	-	0.0189	2063	2021	39
279	121388	T	G	NCR	-	-	0.012	2166	2139	26
280	121707	A	C	NCR	-	-	0.011	1542	1524	17
281	121740	C	G	NCR	-	-	0.0101	1679	1662	17
282	121745	T	G	NCR	-	-	0.0204	1273	1246	26
283	121752	C	G	NCR	-	-	0.022	1682	1642	37
284	121757	C	G	NCR	-	-	0.0141	1637	1614	23
285	121763	T	G	NCR	-	-	0.0134	1417	1395	19
286	121955	A	C	NCR	-	-	0.0124	1206	1190	15
287	122111	A	C	NCR	-	-	0.011	1822	1802	20
288	122209	G	C	NCR	-	-	0.0115	1737	1713	20
289	122217	T	C	NCR	-	-	0.0187	1768	1731	33
290	122435	A	C	NCR	-	-	0.0699	881	757	57
291	122441	A	C	NCR	-	-	0.0514	917	862	47
292	122478	A	C	NCR	-	-	0.0131	1298	1277	17
293	123870	T	G	RL2	D589A	nonsynonymous	0.0131	1990	1953	26
294	124258	A	C	RL2	S460A	nonsynonymous	0.0162	1114	1087	18
295	124269	A	C	RL2	V456G	nonsynonymous	0.013	924	908	12
296	124305	A	G	RL2	V444A	nonsynonymous	0.0102	685	676	7
297	124341	A	C	RL2	V432G	nonsynonymous	0.0215	465	450	10
298	124388	A	C	RL2	G416G	synonymous	0.0139	574	563	8
299	125270	A	-G	RL2	DEL	frameshift	0.1806	3078	2518	556
300	125377	G	+C	RL2	INS	frameshift	0.2143	2949	2314	632
301	126923	T	G	RL1	R192R	synonymous	0.013	999	984	13
302	126936	T	G	RL1	D188A	nonsynonymous	0.017	823	809	14
303	126949	T	G	RL1	T184P	nonsynonymous	0.0261	766	742	20
304	126962	T	G	RL1	R179R	synonymous	0.0378	767	735	29
305	126975	T	G	RL1	D175A	nonsynonymous	0.0309	841	811	26
306	126988	T	G	RL1	T171P	nonsynonymous	0.0302	992	960	30
307	126994	C	G	RL1	D169H	nonsynonymous	0.0111	1262	1246	14
308	127001	T	G	RL1	R166R	synonymous	0.0312	1152	1116	36
309	127006	T	G	RL1	T165P	nonsynonymous	0.0124	1368	1350	17
310	127007	C	G	RL1	L164L	synonymous	0.0123	1465	1447	18
311	127008	A	G	RL1	L164P	nonsynonymous	0.019	1577	1544	30
312	127014	T	G	RL1	D162A	nonsynonymous	0.0391	1229	1174	48
313	127018	A	G	RL1	S161P	nonsynonymous	0.0268	1566	1523	42
314	127023	A	G	RL1	L159P	nonsynonymous	0.0106	1597	1572	17
315	127134	T	G	RL1	H122P	nonsynonymous	0.0276	2387	2318	66
316	127327	A	G	RL1	W58R	nonsynonymous	0.1559	3297	2781	514
317	127734	T	-G	NCR	DEL	-	0.4263	3441	1743	1467
318	127843	T	C	NCR	-	-	0.011	1641	1619	18
319	127967	T	C	NCR	-	-	0.0104	2212	2171	23
320	128005	T	C	NCR	-	-	0.0125	2164	2119	27
321	128030	T	G	NCR	-	-	0.0123	2362	2323	29
322	128107	A	C	NCR	-	-	0.0161	931	908	15
323	128115	A	C	NCR	-	-	0.0115	959	945	11
324	128130	A	C	NCR	-	-	0.0188	797	781	15
325	128145	G	+C	NCR	INS	-	0.0141	924	898	13
326	128158	A	C	NCR	-	-	0.0267	638	618	17
327	128160	T	C	NCR	-	-	0.0169	767	747	13
328	128184	A	C	NCR	-	-	0.0261	882	858	23
329	128357	A	C	NCR	-	-	0.0224	802	781	18
330	128405	T	C	NCR	-	-	0.0134	672	660	9
331	128507	T	C	NCR	-	-	0.0204	735	718	15
332	128536	T	C	NCR	-	-	0.0172	754	736	13
333	128543	G	C	NCR	-	-	0.0117	938	927	11
334	128568	A	C	NCR	-	-	0.0116	950	937	11
335	128574	T	C	NCR	-	-	0.0124	729	716	9
336	128653	T	C	NCR	-	-	0.0169	885	868	15
337	128665	A	C	NCR	-	-	0.0146	685	671	10
338	128700	A	C	NCR	-	-	0.0263	494	481	13
339	128706	A	C	NCR	-	-	0.0278	396	379	11
340	128712	G	C	NCR	-	-	0.0281	570	554	16
341	128717	A	C	NCR	-	-	0.0404	421	404	17
342	128723	A	C	NCR	-	-	0.048	375	356	18
343	128734	A	C	NCR	-	-	0.0639	360	336	23
344	128740	A	C	NCR	-	-	0.0406	320	305	13
345	128751	A	C	NCR	-	-	0.0743	296	272	22
346	128757	A	C	NCR	-	-	0.0449	246	229	11
347	128768	A	C	NCR	-	-	0.1451	255	217	37
348	128774	A	C	NCR	-	-	0.0583	240	223	14
349	128785	A	C	NCR	-	-	0.0855	234	213	20
350	128791	A	-C	NCR	DEL	-	0.0806	211	175	17
351	128802	A	C	NCR	-	-	0.1033	242	217	25
352	128808	A	C	NCR	-	-	0.0516	215	197	11
353	128819	A	C	NCR	-	-	0.0798	263	242	21
354	128825	A	C	NCR	-	-	0.0415	242	224	10
355	128836	A	C	NCR	-	-	0.0497	302	286	15
356	128842	A	C	NCR	-	-	0.0399	301	282	12
357	128853	A	C	NCR	-	-	0.0601	366	340	22
358	128859	A	C	NCR	-	-	0.0464	345	319	16
359	128870	A	C	NCR	-	-	0.0421	404	386	17
360	128875	G	C	NCR	-	-	0.0158	506	495	8
361	128876	A	C	NCR	-	-	0.0237	381	362	9
362	128893	A	G	NCR	-	-	0.0204	442	427	9
363	128910	A	G	NCR	-	-	0.0155	516	504	8
364	129067	A	C	NCR	-	-	0.0517	890	842	46
365	129077	C	T	NCR	-	-	0.9146	831	68	760
366	129202	A	C	RS1	H33P	nonsynonymous	0.0168	1964	1930	33
367	129205	A	C	RS1	H34P	nonsynonymous	0.0355	1773	1709	63
368	129211	A	C	RS1	H36P	nonsynonymous	0.0298	1814	1759	54
369	130581	A	G	RS1	R493G	nonsynonymous	0.0351	1396	1341	49
370	130606	T	G	RS1	V501G	nonsynonymous	0.0121	1568	1549	19
371	131436	G	A	RS1	V778I	nonsynonymous	0.2099	3249	2566	682
372	131841	G	A	RS1	E913K	nonsynonymous	0.0444	2907	2775	129
373	132319	T	G	RS1	V1072G	nonsynonymous	0.0116	1897	1874	22
374	133152	T	-G	NCR	DEL	-	0.1573	1182	802	185
375	133180	T	+C	NCR	INS	-	0.0626	1150	1045	72
376	133281	G	A	NCR	-	-	0.0511	2659	2523	136
377	133794	A	G	NCR	-	-	0.0223	1748	1709	39
378	133858	G	T	NCR	-	-	0.2485	1976	1485	491
379	133934	G	A	NCR	-	-	0.02	2399	2346	48
380	134001	C	T	NCR	-	-	0.0361	2492	2402	90
381	134218	T	+C	NCR	INS	-	0.0709	1890	1729	134
382	134335	A	C	NCR	-	-	0.0159	567	555	9
383	134343	C	A	NCR	-	-	0.0793	479	439	38
384	134348	A	C	NCR	-	-	0.0227	441	430	10
385	134356	A	C	NCR	-	-	0.0544	386	360	21
386	134361	A	C	NCR	-	-	0.0268	410	397	11
387	134369	A	C	NCR	-	-	0.0275	363	349	10
388	134374	A	C	NCR	-	-	0.0275	364	351	10
389	134387	A	C	NCR	-	-	0.0194	360	350	7
390	134400	A	C	NCR	-	-	0.0187	374	362	7
391	134408	A	C	NCR	-	-	0.0184	381	372	7
392	134413	A	C	NCR	-	-	0.0194	361	349	7
393	134426	A	C	NCR	-	-	0.0328	366	353	12
394	134439	A	C	NCR	-	-	0.1053	361	321	38
395	134452	C	A	NCR	-	-	0.0208	432	418	9
396	134460	A	C	NCR	-	-	0.0211	427	418	9
397	134465	C	G	NCR	-	-	0.0144	487	475	7
398	134473	A	C	NCR	-	-	0.0315	444	428	14
399	134486	A	C	NCR	-	-	0.0263	457	443	12
400	134499	A	C	NCR	-	-	0.0299	502	487	15
401	134512	A	C	NCR	-	-	0.04	525	501	21
402	134517	C	A	NCR	-	-	0.0116	604	593	7
403	134525	A	C	NCR	-	-	0.027	556	539	15
404	134530	C	A	NCR	-	-	0.0491	631	597	31
405	134538	A	C	NCR	-	-	0.0162	617	602	10
406	134543	C	A	NCR	-	-	0.3235	677	456	219
407	134556	A	C	NCR	-	-	0.072	750	694	54
408	134564	A	C	NCR	-	-	0.0159	753	738	12
409	134569	A	C	NCR	-	-	0.0107	842	828	9
410	134577	A	C	NCR	-	-	0.0135	888	874	12
411	134582	A	G	NCR	-	-	0.0124	972	951	12
412	134590	A	C	NCR	-	-	0.0271	959	928	26
413	134595	A	C	NCR	-	-	0.0115	1040	1016	12
414	134596	C	G	NCR	-	-	0.0106	1327	1310	14
415	134603	A	C	NCR	-	-	0.0307	1042	1003	32
416	134770	A	C	US1	P23P	synonymous	0.0127	2686	2651	34
417	135725	C	G	US1	L342V	nonsynonymous	0.2212	2708	2108	599
418	137199	T	-G	NCR	DEL	-	0.3196	2281	1525	729
419	140200	A	C	US4	T454P	nonsynonymous	0.031	807	773	25
420	140227	A	C	US4	T463P	nonsynonymous	0.0173	981	961	17
421	140329	A	C	US4	T497P	nonsynonymous	0.0108	1570	1548	17
422	140433	A	C	US4	P531P	synonymous	0.0231	1256	1227	29
423	140456	A	C	US4	H539P	nonsynonymous	0.0118	1270	1253	15
424	140472	T	C	US4	A544A	synonymous	0.0119	1174	1149	14
425	140496	A	C	US4	P552P	synonymous	0.0153	1043	1024	16
426	140644	A	C	US4	T602P	nonsynonymous	0.0102	2553	2527	26
427	140846	T	C	US4	L669S	nonsynonymous	0.0144	3257	3207	47
428	141704	T	+G	NCR	INS	-	0.2862	2959	2047	847
429	144520	T	+C	NCR	INS	-	0.0967	2389	2120	231
430	145360	A	C	US8	T192P	nonsynonymous	0.0468	770	707	36
431	147052	C	-G	US9	DEL	frameshift	0.0147	3462	3410	51
432	147199	T	+G	NCR	INS	-	0.1162	2745	2405	319
433	147254	C	+G	NCR	INS	-	0.0321	2839	2720	91
434	147364	G	+C	NCR	INS	-	0.1659	2459	1731	408
435	147378	A	-G	NCR	DEL	-	0.3282	2270	1518	745
436	149041	T	G	NCR	-	-	0.0281	997	962	28
437	149048	G	C	NCR	-	-	0.0116	1206	1190	14
438	149049	T	G	NCR	-	-	0.0114	961	943	11
439	149054	T	G	NCR	-	-	0.0112	896	880	10
440	149062	T	C	NCR	-	-	0.0124	884	864	11
441	149067	T	G	NCR	-	-	0.0162	804	785	13
442	149075	T	C	NCR	-	-	0.0155	772	751	12
443	149080	T	G	NCR	-	-	0.0113	706	696	8
444	149088	T	G	NCR	-	-	0.2427	717	538	174
445	149093	T	G	NCR	-	-	0.0236	635	617	15
446	149101	T	G	NCR	-	-	0.3722	626	388	233
447	149106	T	G	NCR	-	-	0.0199	554	542	11
448	149114	T	G	NCR	-	-	0.3947	527	310	208
449	149119	T	G	NCR	-	-	0.0166	482	472	8
450	149127	G	T	NCR	-	-	0.0345	551	520	19
451	149132	T	G	NCR	-	-	0.0351	485	466	17
452	149140	G	T	NCR	-	-	0.0182	548	532	10
453	149145	T	G	NCR	-	-	0.0371	458	438	17
454	149153	G	T	NCR	-	-	0.0169	531	520	9
455	149158	T	G	NCR	-	-	0.0338	444	428	15
456	149171	T	G	NCR	-	-	0.0346	434	418	15
457	149179	G	T	NCR	-	-	0.0181	497	487	9
458	149184	T	G	NCR	-	-	0.032	437	421	14
459	149192	G	T	NCR	-	-	0.0135	517	507	7
460	149197	T	G	NCR	-	-	0.0226	443	432	10
461	149205	G	T	NCR	-	-	0.0339	472	449	16
462	149210	T	G	NCR	-	-	0.0177	453	445	8
463	149218	T	G	NCR	-	-	0.1148	392	341	45
464	149231	T	G	NCR	-	-	0.0886	395	351	35
465	149236	T	G	NCR	-	-	0.0259	424	412	11
466	149244	T	G	NCR	-	-	0.0231	390	377	9
467	149249	T	G	NCR	-	-	0.0203	444	432	9
468	149257	T	G	NCR	-	-	0.0247	446	432	11
469	149262	T	C	NCR	-	-	0.0152	460	445	7
470	149270	T	G	NCR	-	-	0.0267	486	465	13
471	149275	T	G	NCR	-	-	0.0229	480	464	11
472	149283	T	G	NCR	-	-	0.0318	534	511	17
473	149288	T	G	NCR	-	-	0.0312	545	522	17
474	149296	T	G	NCR	-	-	0.0246	690	664	17
475	149301	T	G	NCR	-	-	0.0328	701	675	23
476	149309	T	G	NCR	-	-	0.0291	928	901	27
477	149314	T	G	NCR	-	-	0.0245	978	947	24
478	149322	T	G	NCR	-	-	0.0101	1192	1178	12
479	149327	G	T	NCR	-	-	0.0144	1315	1293	19
480	149416	T	+G	NCR	INS	-	0.0754	2042	1859	154
481	149643	G	A	NCR	-	-	0.0305	2589	2506	79
482	149710	C	T	NCR	-	-	0.0224	2412	2356	54
483	149786	C	A	NCR	-	-	0.2411	1904	1442	459
484	149850	T	C	NCR	-	-	0.0247	1658	1616	41
485	150363	C	T	NCR	-	-	0.0588	2603	2449	153
486	150453	C	+G	NCR	INS	-	0.0607	1417	1304	86
487	150479	C	-A	NCR	DEL	-	0.0219	1371	1340	30
488	150480	A	-C	NCR	DEL	-	0.1873	728	530	136
489	151149	A	C	RS1	R1534R	synonymous	0.0112	1793	1769	20
490	151803	C	T	RS1	L1752L	synonymous	0.0542	2822	2667	153
491	152208	C	T	RS1	Y1887Y	synonymous	0.2104	3304	2608	695
492	153094	A	C	RS1	T2183P	nonsynonymous	0.0144	1461	1438	21
493	154433	T	G	RS1	V2629G	nonsynonymous	0.0261	1877	1825	49
494	154436	A	G	RS1	E2630G	nonsynonymous	0.012	2006	1977	24
495	154439	T	G	RS1	V2631G	nonsynonymous	0.0427	1852	1772	79
496	154442	T	G	RS1	V2632G	nonsynonymous	0.0122	2052	2026	25
497	154567	G	A	NCR	-	-	0.8951	801	82	717
498	154576	A	G	NCR	-	-	0.0104	863	854	9
499	154577	T	G	NCR	-	-	0.0623	819	768	51
500	154734	T	C	NCR	-	-	0.0174	516	501	9
501	154751	T	C	NCR	-	-	0.0225	400	382	9
502	154757	T	G	NCR	-	-	0.0188	479	469	9
503	154768	T	G	NCR	-	-	0.0282	355	339	10
504	154774	T	G	NCR	-	-	0.0363	386	371	14
505	154785	T	G	NCR	-	-	0.0223	314	300	7
506	154791	T	G	NCR	-	-	0.0367	327	313	12
507	154802	T	C	NCR	-	-	0.0268	302	281	8
508	154808	T	G	NCR	-	-	0.0489	327	310	16
509	154819	T	G	NCR	-	-	0.0356	256	240	9
510	154825	T	G	NCR	-	-	0.0604	265	249	16
511	154830	C	-G	NCR	DEL	-	0.0208	385	375	8
512	154836	T	G	NCR	-	-	0.0339	237	222	8
513	154842	T	G	NCR	-	-	0.0635	252	235	16
514	154847	C	-G	NCR	DEL	-	0.0667	360	332	24
515	154853	T	G	NCR	-	-	0.0705	244	223	17
516	154859	T	G	NCR	-	-	0.1031	262	234	27
517	154870	T	G	NCR	-	-	0.0562	268	249	15
518	154876	T	G	NCR	-	-	0.0697	287	265	20
519	154887	T	G	NCR	-	-	0.0447	293	275	13
520	154893	T	G	NCR	-	-	0.0646	325	303	21
521	154904	T	G	NCR	-	-	0.0251	358	345	9
522	154910	T	G	NCR	-	-	0.0504	397	376	20
523	154921	T	G	NCR	-	-	0.0176	398	388	7
524	154922	C	G	NCR	-	-	0.0143	491	483	7
525	154927	T	G	NCR	-	-	0.0356	450	434	16
526	154938	T	G	NCR	-	-	0.0326	429	410	14
527	154944	T	G	NCR	-	-	0.0344	523	505	18
528	154979	T	G	NCR	-	-	0.0118	679	670	8
529	154991	A	G	NCR	-	-	0.0171	878	863	15
530	155070	A	G	NCR	-	-	0.0139	722	710	10
531	155108	A	G	NCR	-	-	0.0217	738	718	16
532	155131	A	G	NCR	-	-	0.0167	778	759	13
533	155137	A	G	NCR	-	-	0.019	735	718	14
534	155287	T	G	NCR	-	-	0.0108	830	818	9
535	155460	T	G	NCR	-	-	0.0213	892	870	19
536	155484	A	G	NCR	-	-	0.02	801	777	16
537	155486	T	G	NCR	-	-	0.0311	676	648	21
538	155490	T	G	NCR	-	-	0.0294	849	815	25
539	155499	C	G	NCR	-	-	0.012	920	909	11
540	155514	T	G	NCR	-	-	0.0192	781	764	15
541	155517	T	G	NCR	-	-	0.0116	865	849	10
542	155537	T	G	NCR	-	-	0.019	897	874	17
543	155639	A	G	NCR	-	-	0.0109	2106	2071	23
544	155781	A	G	NCR	-	-	0.0188	1120	1081	21
545	155801	A	G	NCR	-	-	0.0111	1170	1155	13
546	155909	C	-A	NCR	DEL	-	0.0116	1204	1190	14

## Sheet: Table S3
Supplemental Table 3. BLASTn hits of CDS and ncRNA from HSV-2 strain MS against HSV-2 strain HG52 genome (output format 6). Legend: qseqid (query sequence id), sseqid (subject sequence id), pident (percentage of identical matches), length (alignment length: sequence overlap), mismatch (number of mismatches), gapopen (number of gap openings), qstart (start of alignment in query), qend (end of alig…
Query (NC_001798)	Subject (HSV-2 MS: MK855052)	pident	length	mismatch	gapopen	qstart	qend	sstart	send	evalue	bitscore
HSV-2 HG52	LAT:0-7994	96.32	3610	31	44	71	3619	213	3781	0	5836
HSV-2 HG52	LAT:0-7994	96.32	3610	31	36	123702	127250	3781	213	0	5836
HSV-2 HG52	LAT:0-7994	98.16	3100	14	28	4755	7814	4898	7994	0	5369
HSV-2 HG52	LAT:0-7994	98.16	3100	14	28	119507	122566	7994	4898	0	5369
HSV-2 HG52	LAT:0-7994	99.28	1112	8	0	3585	4696	3830	4941	0	2010
HSV-2 HG52	LAT:0-7994	99.28	1112	8	0	122625	123736	4941	3830	0	2010
HSV-2 HG52	RL1:595-1910	96.33	1280	6	19	503	1743	38	1315	0	2065
HSV-2 HG52	RL1:595-1910	96.33	1280	6	19	125578	126818	1315	38	0	2065
HSV-2 HG52	RL2:2469-5792	97.13	1324	19	7	2303	3619	1	1312	0	2217
HSV-2 HG52	RL2:2469-5792	97.13	1324	19	7	123702	125018	1312	1	0	2217
HSV-2 HG52	RL2:2469-5792	99.28	1112	8	0	3585	4696	1361	2472	0	2010
HSV-2 HG52	RL2:2469-5792	99.28	1112	8	0	122625	123736	2472	1361	0	2010
HSV-2 HG52	RL2:2469-5792	98.99	895	3	3	4755	5643	2429	3323	0	1598
HSV-2 HG52	RL2:2469-5792	98.99	895	3	3	121678	122566	3323	2429	0	1598
HSV-2 HG52	UL1:9757-11355	99.87	1598	2	0	9463	11060	1	1598	0	2940
HSV-2 HG52	UL2:10304-11355	99.81	1051	2	0	10010	11060	1	1051	0	1930
HSV-2 HG52	UL3:11396-12138	99.87	742	1	0	11102	11843	1	742	0	1365
HSV-2 HG52	UL5:12178-15582	99.85	3404	5	0	11884	15287	3404	1	0	6259
HSV-2 HG52	UL4:12178-12870	99.86	692	1	0	11884	12575	692	1	0	1273
HSV-2 HG52	UL6:15580-18496	99.93	2916	2	0	15286	18201	1	2916	0	5374
HSV-2 HG52	UL7:17591-18496	100	905	0	0	17297	18201	1	905	0	1672
HSV-2 HG52	UL9:18725-23663	99.84	4938	8	0	18431	23368	4938	1	0	9075
HSV-2 HG52	UL8:18725-20998	99.69	2273	7	0	18431	20703	2273	1	0	4159
HSV-2 HG52	UL10:23541-24967	99.79	1426	3	0	23247	24672	1	1426	0	2617
HSV-2 HG52	UL14:25141-29221	99.78	4080	9	0	24847	28926	4080	1	0	7485
HSV-2 HG52	UL13:25141-28808	99.75	3667	9	0	24847	28513	3667	1	0	6722
HSV-2 HG52	UL12:25141-27211	99.71	2070	6	0	24847	26916	2070	1	0	3790
HSV-2 HG52	UL11:25141-25433	98.97	292	3	0	24847	25138	292	1	9e-151	523
HSV-2 HG52	UL15:29301-35159	99.91	5861	2	2	29007	34867	1	5858	0	10790
HSV-2 HG52	UL17:30473-33801	99.91	3330	1	1	30180	33509	3328	1	0	6131
HSV-2 HG52	UL16:30473-31593	100	1120	0	0	30180	31299	1120	1	0	2069
HSV-2 HG52	UL20:35377-41897	99.51	6521	14	4	35087	41590	6520	1	0	11850
HSV-2 HG52	UL19:35377-40916	99.51	5540	10	3	35087	40610	5539	1	0	10070
HSV-2 HG52	UL18:35377-36402	99.71	1025	1	1	35087	36109	1025	1	0	1875
HSV-2 HG52	UL21:42545-44158	99.81	1613	3	0	42239	43851	1	1613	0	2963
HSV-2 HG52	UL22:44361-46879	99.64	2518	9	0	44053	46570	2518	1	0	4601
HSV-2 HG52	UL23:47155-48350	99.83	1195	2	0	46845	48039	1195	1	0	2196
HSV-2 HG52	UL24:48251-53341	99.41	5102	11	10	47941	53035	1	5090	0	9238
HSV-2 HG52	UL25:49376-53341	99.5	3969	9	7	49074	53035	1	3965	0	7208
HSV-2 HG52	UL26:51366-53341	99.59	1975	4	4	51065	53035	1	1975	0	3600
HSV-2 HG52	UL26.5:52293-53341	99.62	1048	3	1	51989	53035	1	1048	0	1912
HSV-2 HG52	UL28:53704-58811	99.41	5116	21	1	53402	58517	5107	1	0	9273
HSV-2 HG52	UL27:53704-56446	99.42	2751	7	1	53402	56152	2742	1	0	4983
HSV-2 HG52	UL29:59130-62778	99.62	3648	9	2	58840	62482	3648	1	0	6654
HSV-2 HG52	UL30:63594-67350	99.73	3762	4	2	63300	67061	1	3756	0	6887
HSV-2 HG52	UL32:67173-69956	99.57	2789	6	2	66885	69673	2783	1	0	5079
HSV-2 HG52	UL31:67173-68173	99.9	1000	1	0	66885	67884	1000	1	0	1842
HSV-2 HG52	UL33:69954-71788	99.73	1834	4	1	69672	71504	1	1834	0	3358
HSV-2 HG52	UL34:70436-71788	99.78	1352	2	1	70154	71504	1	1352	0	2479
HSV-2 HG52	UL35:71378-71788	99.76	410	0	1	71096	71504	1	410	0	750
HSV-2 HG52	UL36:71821-81182	99.79	8772	18	0	72198	80969	8772	1	0	16100
HSV-2 HG52	UL36:71821-81182	98.85	695	0	2	71538	72226	9361	8669	0	1232
HSV-2 HG52	UL37:81453-84826	99.91	3373	3	0	81242	84614	3373	1	0	6213
HSV-2 HG52	UL38:85302-86831	99.35	1529	4	3	85097	86619	1	1529	0	2763
HSV-2 HG52	UL39:87271-91812	99.16	4541	32	1	87060	91594	1	4541	0	8170
HSV-2 HG52	UL40:90758-91812	99.53	1054	5	0	90541	91594	1	1054	0	1919
HSV-2 HG52	UL41:91985-93533	99.87	1548	2	0	91764	93311	1548	1	0	2848
HSV-2 HG52	UL42:94030-95517	99.6	1487	6	0	93805	95291	1	1487	0	2713
HSV-2 HG52	UL43:95695-96957	99.6	1262	5	0	95469	96730	1	1262	0	2303
HSV-2 HG52	UL44:97241-99562	99.48	2308	7	1	97015	99317	1	2308	0	4191
HSV-2 HG52	UL45:98913-99562	98.9	636	2	1	98687	99317	1	636	0	1131
HSV-2 HG52	UL47:99631-104042	99.5	4414	17	3	99398	103809	4411	1	0	8024
HSV-2 HG52	UL46:99631-101867	99.15	2239	14	3	99398	101634	2236	1	0	4024
HSV-2 HG52	UL48:104470-106037	99.81	1567	1	1	104238	105802	1567	1	0	2876
HSV-2 HG52	UL49A:106708-108253	99.16	1545	7	4	106249	107787	1545	1	0	2776
HSV-2 HG52	UL49:106708-107651	99.05	943	3	4	106249	107185	943	1	0	1687
HSV-2 HG52	UL50:108260-109412	99.91	1152	1	0	107795	108946	1	1152	0	2122
HSV-2 HG52	UL51:109548-110308	99.87	760	1	0	109083	109842	760	1	0	1399
HSV-2 HG52	UL52:110375-114815	99.77	4440	10	0	109910	114349	1	4440	0	8144
HSV-2 HG52	UL53:113527-114815	99.77	1288	3	0	113062	114349	1	1288	0	2362
HSV-2 HG52	UL54:115089-116639	99.94	1550	1	0	114624	116173	1	1550	0	2857
HSV-2 HG52	UL55:116846-117451	100	605	0	0	116377	116981	1	605	0	1118
HSV-2 HG52	UL56:117548-118317	99.87	769	1	0	117079	117847	769	1	0	1415
HSV-2 HG52	LAT:120109-128950	96.36	3602	34	34	123702	127250	4215	7772	0	5836
HSV-2 HG52	LAT:120109-128950	96.36	3602	34	34	71	3619	7772	4215	0	5836
HSV-2 HG52	LAT:120109-128950	98.13	3101	14	28	119507	122566	1	3098	0	5365
HSV-2 HG52	LAT:120109-128950	98.13	3101	14	28	4755	7814	3098	1	0	5365
HSV-2 HG52	LAT:120109-128950	99.28	1112	8	0	122625	123736	3055	4166	0	2010
HSV-2 HG52	LAT:120109-128950	99.28	1112	8	0	3585	4696	4166	3055	0	2010
HSV-2 HG52	LAT:120109-128950	91.26	412	3	31	153780	154158	8832	8421	2e-151	531
HSV-2 HG52	LAT:120109-128950	91.26	412	3	31	127584	127962	8421	8832	2e-151	531
HSV-2 HG52	LAT:120109-128950	90.09	232	14	6	154194	154420	8344	8117	9e-80	292
HSV-2 HG52	LAT:120109-128950	90.09	232	14	6	127322	127548	8117	8344	9e-80	292
HSV-2 HG52	RL2:122312-125635	97.13	1324	19	7	2303	3619	1	1312	0	2217
HSV-2 HG52	RL2:122312-125635	97.13	1324	19	7	123702	125018	1312	1	0	2217
HSV-2 HG52	RL2:122312-125635	99.28	1112	8	0	3585	4696	1361	2472	0	2010
HSV-2 HG52	RL2:122312-125635	99.28	1112	8	0	122625	123736	2472	1361	0	2010
HSV-2 HG52	RL2:122312-125635	98.99	895	3	3	4755	5643	2429	3323	0	1598
HSV-2 HG52	RL2:122312-125635	98.99	895	3	3	121678	122566	3323	2429	0	1598
HSV-2 HG52	RL1:126194-127498	96.46	1272	9	17	503	1743	38	1304	0	2067
HSV-2 HG52	RL1:126194-127498	96.46	1272	9	17	125578	126818	1304	38	0	2067
HSV-2 HG52	RS1:128985-133100	97.92	3312	10	25	128027	131316	4115	841	0	5679
HSV-2 HG52	RS1:128985-133100	97.92	3312	10	25	150426	153715	841	4115	0	5679
HSV-2 HG52	RS1:128985-133100	98.92	833	3	6	131270	132102	827	1	0	1483
HSV-2 HG52	RS1:128985-133100	98.92	833	3	6	149640	150472	1	827	0	1483
HSV-2 HG52	US1:134700-135989	99.69	1289	4	0	133741	135029	1	1289	0	2359
HSV-2 HG52	US2:136106-137002	99.67	896	3	0	135148	136043	896	1	0	1639
HSV-2 HG52	US3:137286-141014	99.52	3731	15	2	136329	140059	1	3728	0	6787
HSV-2 HG52	US4:138839-141014	99.31	2178	12	2	137882	140059	1	2175	0	3936
HSV-2 HG52	US5:141245-144534	99.6	3289	7	2	140291	143579	1	3283	0	5997
HSV-2 HG52	US6:141964-144534	99.8	2564	5	0	141016	143579	1	2564	0	4708
HSV-2 HG52	US7:143347-144534	99.58	1181	5	0	142399	143579	1	1181	0	2154
HSV-2 HG52	US8:144785-147158	99.83	2373	4	0	143840	146212	1	2373	0	4361
HSV-2 HG52	US8A:146271-147158	99.66	887	3	0	145326	146212	1	887	0	1622
HSV-2 HG52	US9:146811-147158	99.71	347	1	0	145866	146212	1	347	0	636
HSV-2 HG52	US10:147555-148973	99.79	1418	3	0	146616	148033	1418	1	0	2603
HSV-2 HG52	US11:147555-148637	99.91	1082	1	0	146616	147697	1082	1	0	1993
HSV-2 HG52	US12:147555-148471	99.89	916	1	0	146616	147531	916	1	0	1687
HSV-2 HG52	RS1:150542-154657	97.92	3312	10	25	128027	131316	4115	841	0	5679
HSV-2 HG52	RS1:150542-154657	97.92	3312	10	25	150426	153715	841	4115	0	5679
HSV-2 HG52	RS1:150542-154657	98.92	833	3	6	131270	132102	827	1	0	1483
HSV-2 HG52	RS1:150542-154657	98.92	833	3	6	149640	150472	1	827	0	1483

## Sheet: Table S4
Supplemental Table 4. BLASTn hits of CDS and ncRNA from HSV-2 strain 333 against HSV-2 strain MS genome (output format 6). Legend: qseqid (query sequence id), sseqid (subject sequence id), pident (percentage of identical matches), length (alignment length: sequence overlap), mismatch (number of mismatches), gapopen (number of gap openings), qstart (start of alignment in query), qend (end of align…
Query (MK855052)	Subject (HSV-2 333: LS480640)	pident	length	mismatch	gapopen	qstart	qend	sstart	send	evalue	bitscore
HSV-2 MS	LAT:0-7467	96.99	4287	49	50	120110	124347	7467	3212	0	7129
HSV-2 MS	LAT:0-7467	96.99	4286	50	49	3758	7994	3212	7467	0	7127
HSV-2 MS	LAT:0-7467	97.9	2616	14	18	124370	126965	3319	725	0	4488
HSV-2 MS	LAT:0-7467	97.9	2615	14	19	1142	3735	725	3319	0	4486
HSV-2 MS	LAT:0-7467	97.07	818	2	16	352	1169	1	796	0	1358
HSV-2 MS	LAT:0-7467	97.07	818	2	16	126925	127742	796	1	0	1358
HSV-2 MS	LAT:0-7467	97.3	74	1	1	155901	155974	1	73	3e-29	124
HSV-2 MS	RL1:243-1474	96.63	771	5	9	126195	126965	1231	482	0	1260
HSV-2 MS	RL1:243-1474	96.62	770	5	10	1142	1910	482	1231	0	1258
HSV-2 MS	RL1:243-1474	96.17	574	1	15	596	1169	1	553	0	918
HSV-2 MS	RL1:243-1474	96.17	574	1	15	126925	127498	553	1	0	918
HSV-2 MS	RL2:2033-5286	95.77	2078	42	28	3758	5792	1179	3253	0	3308
HSV-2 MS	RL2:2033-5286	95.77	2078	42	28	122313	124347	3253	1179	0	3308
HSV-2 MS	RL2:2033-5286	97.82	1286	8	9	2470	3735	1	1286	0	2202
HSV-2 MS	RL2:2033-5286	97.82	1286	8	9	124370	125635	1286	1	0	2202
HSV-2 MS	UL1:9007-10605	99.81	1598	3	0	9758	11355	1	1598	0	2935
HSV-2 MS	UL2:9554-10605	99.71	1051	3	0	10305	11355	1	1051	0	1925
HSV-2 MS	UL3:10646-11388	99.87	742	1	0	11397	12138	1	742	0	1365
HSV-2 MS	UL5:11428-14832	99.91	3404	3	0	12179	15582	3404	1	0	6270
HSV-2 MS	UL4:11428-12120	99.71	692	2	0	12179	12870	692	1	0	1267
HSV-2 MS	UL6:14830-17746	99.9	2916	3	0	15581	18496	1	2916	0	5369
HSV-2 MS	UL7:16841-17746	99.89	905	1	0	17592	18496	1	905	0	1666
HSV-2 MS	UL9:17974-22912	99.88	4938	6	0	18726	23663	4938	1	0	9086
HSV-2 MS	UL8:17974-20247	99.87	2273	3	0	18726	20998	2273	1	0	4181
HSV-2 MS	UL10:22790-24216	99.79	1426	3	0	23542	24967	1	1426	0	2617
HSV-2 MS	UL14:24386-28466	99.95	4080	2	0	25142	29221	4080	1	0	7524
HSV-2 MS	UL13:24386-28053	99.95	3667	2	0	25142	28808	3667	1	0	6761
HSV-2 MS	UL12:24386-26456	99.95	2070	1	0	25142	27211	2070	1	0	3818
HSV-2 MS	UL11:24386-24678	100	292	0	0	25142	25433	292	1	9e-156	540
HSV-2 MS	UL15:28546-34402	99.88	5859	3	3	29302	35159	1	5856	0	10780
HSV-2 MS	UL17:29716-33045	99.91	3329	2	1	30474	33801	3329	1	0	6130
HSV-2 MS	UL16:29716-30836	100	1120	0	0	30474	31593	1120	1	0	2069
HSV-2 MS	UL20:34620-41124	99.56	6520	13	2	35378	41897	6504	1	0	11870
HSV-2 MS	UL20:34620-41124	100	34	0	0	40254	40287	1611	1644	6e-11	63.9
HSV-2 MS	UL19:34620-40143	99.58	5539	7	2	35378	40916	5523	1	0	10090
HSV-2 MS	UL19:34620-40143	100	34	0	0	40254	40287	630	663	5e-11	63.9
HSV-2 MS	UL18:34620-35642	99.71	1025	0	1	35378	36402	1022	1	0	1873
HSV-2 MS	UL21:41773-43386	99.81	1613	3	0	42546	44158	1	1613	0	2963
HSV-2 MS	UL22:43591-46109	99.64	2518	9	0	44362	46879	2518	1	0	4601
HSV-2 MS	UL23:46381-47576	99.92	1195	1	0	47156	48350	1195	1	0	2202
HSV-2 MS	UL24:47477-52567	99.63	5094	11	4	48252	53341	1	5090	0	9295
HSV-2 MS	UL25:48603-52567	99.77	3965	8	1	49377	53341	1	3964	0	7271
HSV-2 MS	UL26:50593-52567	99.7	1975	5	1	51367	53341	1	1974	0	3613
HSV-2 MS	UL26.5:51520-52567	99.43	1048	5	1	52294	53341	1	1047	0	1901
HSV-2 MS	UL28:52932-58048	99.37	5116	23	1	53705	58811	5116	1	0	9262
HSV-2 MS	UL27:52932-55683	99.31	2751	10	1	53705	56446	2751	1	0	4966
HSV-2 MS	UL29:58368-62011	99.64	3648	8	2	59131	62778	3643	1	0	6660
HSV-2 MS	UL30:62828-66590	99.79	3762	2	2	63595	67350	1	3762	0	6898
HSV-2 MS	UL32:66413-69196	99.78	2783	6	0	67174	69956	2783	1	0	5107
HSV-2 MS	UL31:66413-67413	100	1000	0	0	67174	68173	1000	1	0	1847
HSV-2 MS	UL33:69194-71028	99.73	1834	5	0	69955	71788	1	1834	0	3360
HSV-2 MS	UL34:69676-71028	99.78	1352	3	0	70437	71788	1	1352	0	2481
HSV-2 MS	UL35:70618-71028	100	410	0	0	71379	71788	1	410	0	758
HSV-2 MS	UL36:71061-80483	99.89	8772	10	0	72411	81182	8772	1	0	16140
HSV-2 MS	UL36:71061-80483	98.27	694	11	1	71822	72514	9422	8729	0	1214
HSV-2 MS	UL36:71061-80483	100	31	0	0	75498	75528	5655	5685	4e-09	58.4
HSV-2 MS	UL37:80759-84132	99.97	3373	1	0	81454	84826	3373	1	0	6224
HSV-2 MS	UL38:84621-86151	99.67	1530	4	1	85303	86831	1	1530	0	2796
HSV-2 MS	UL39:86591-91132	99.74	4541	12	0	87272	91812	1	4541	0	8320
HSV-2 MS	UL40:90078-91132	99.53	1054	5	0	90759	91812	1	1054	0	1919
HSV-2 MS	UL41:91305-92853	99.81	1548	3	0	91986	93533	1548	1	0	2843
HSV-2 MS	UL42:93346-94833	99.66	1487	5	0	94031	95517	1	1487	0	2719
HSV-2 MS	UL43:95008-96270	99.68	1262	4	0	95696	96957	1	1262	0	2309
HSV-2 MS	UL44:96554-98882	99.61	2323	9	0	97242	99564	1	2323	0	4241
HSV-2 MS	UL45:98226-98882	99.39	651	4	0	98914	99564	1	651	0	1181
HSV-2 MS	UL47:98943-103352	99.8	4411	7	2	99632	104042	4409	1	0	8094
HSV-2 MS	UL46:98943-101178	99.73	2236	5	1	99632	101867	2235	1	0	4095
HSV-2 MS	UL48:103778-105344	99.74	1567	3	1	104471	106037	1566	1	0	2870
HSV-2 MS	UL49A:105754-107299	99.35	1545	10	0	106709	108253	1545	1	0	2798
HSV-2 MS	UL49:105754-106697	99.47	943	5	0	106709	107651	943	1	0	1714
HSV-2 MS	UL50:107306-108458	99.83	1152	2	0	108261	109412	1	1152	0	2117
HSV-2 MS	UL51:108596-109356	100	760	0	0	109549	110308	760	1	0	1404
HSV-2 MS	UL52:109423-113866	99.55	4443	17	2	110376	114815	1	4443	0	8091
HSV-2 MS	UL53:112578-113866	99.38	1288	8	0	113528	114815	1	1288	0	2335
HSV-2 MS	UL54:114140-115690	99.94	1550	1	0	115090	116639	1	1550	0	2857
HSV-2 MS	UL55:115895-116500	100	605	0	0	116847	117451	1	605	0	1118
HSV-2 MS	UL56:116597-117336	99.73	739	2	0	117549	118287	739	1	0	1354
HSV-2 MS	LAT:119043-127587	97.08	4285	49	49	120110	124347	1	4256	0	7151
HSV-2 MS	LAT:119043-127587	97.08	4284	50	48	3758	7994	4256	1	0	7149
HSV-2 MS	LAT:119043-127587	97.86	2617	14	18	124370	126965	4149	6744	0	4484
HSV-2 MS	LAT:119043-127587	97.86	2616	14	19	1142	3735	6744	4149	0	4482
HSV-2 MS	LAT:119043-127587	91.36	1944	77	46	126925	128857	6673	8536	0	2575
HSV-2 MS	LAT:119043-127587	93.33	1169	12	29	1	1169	7775	6673	0	1666
HSV-2 MS	LAT:119043-127587	87.96	1204	67	40	154786	155974	8536	7396	0	1349
HSV-2 MS	RL2:121224-124478	95.77	2078	42	28	3758	5792	1180	3254	0	3308
HSV-2 MS	RL2:121224-124478	95.77	2078	42	28	122313	124347	3254	1180	0	3308
HSV-2 MS	RL2:121224-124478	97.75	1287	8	9	2470	3735	1	1287	0	2196
HSV-2 MS	RL2:121224-124478	97.75	1287	8	9	124370	125635	1287	1	0	2196
HSV-2 MS	RL1:125037-126295	96.63	771	5	9	126195	126965	1258	509	0	1260
HSV-2 MS	RL1:125037-126295	96.62	770	5	10	1142	1910	509	1258	0	1258
HSV-2 MS	RL1:125037-126295	96.34	601	1	15	569	1169	1	580	0	968
HSV-2 MS	RL1:125037-126295	96.34	601	1	15	126925	127525	580	1	0	968
HSV-2 MS	RS1:127622-131710	98.31	3312	18	17	128986	132260	4088	778	0	5771
HSV-2 MS	RS1:127622-131710	98.31	3312	18	17	151383	154657	778	4088	0	5771
HSV-2 MS	RS1:127622-131710	97.12	833	9	6	132274	133100	824	1	0	1391
HSV-2 MS	RS1:127622-131710	97.12	833	9	6	150543	151369	1	824	0	1391
HSV-2 MS	US1:132890-135059	98.06	1703	16	12	134293	135989	478	2169	0	2946
HSV-2 MS	US1:132890-135059	93.72	382	9	10	148974	149350	849	478	2e-160	558
HSV-2 MS	US2:135176-136073	99.55	897	3	1	136107	137002	897	1	0	1633
HSV-2 MS	US3:136358-140083	99.36	3728	21	3	137287	141014	1	3725	0	6748
HSV-2 MS	US4:137910-140083	99.31	2175	13	2	138840	141014	1	2173	0	3932
HSV-2 MS	US5:140314-143603	99.67	3291	7	2	141246	144534	1	3289	0	6013
HSV-2 MS	US6:141035-143603	99.69	2570	6	1	141965	144534	1	2568	0	4700
HSV-2 MS	US7:142418-143603	99.58	1187	3	1	143348	144534	1	1185	0	2163
HSV-2 MS	US8:143855-146207	99.45	2352	4	5	144786	147128	1	2352	0	4263
HSV-2 MS	US8A:145350-146207	99.77	857	2	0	146272	147128	1	857	0	1572
HSV-2 MS	US9:145890-146207	99.68	317	1	0	146812	147128	1	317	6e-168	580
HSV-2 MS	US10:146761-148180	99.65	1419	4	1	147556	148973	1419	1	0	2591
HSV-2 MS	US11:146761-147843	99.91	1082	1	0	147556	148637	1082	1	0	1993
HSV-2 MS	US12:146761-147677	99.89	916	1	0	147556	148471	916	1	0	1687
HSV-2 MS	US12:148210-149080	95.1	347	9	5	149004	149350	870	532	3e-155	540
HSV-2 MS	US12:148210-149080	94.24	347	11	6	134293	134638	532	870	1e-149	521
HSV-2 MS	RS1:150260-154348	98.31	3312	18	17	128986	132260	4088	778	0	5771
HSV-2 MS	RS1:150260-154348	98.31	3312	18	17	151383	154657	778	4088	0	5771
HSV-2 MS	RS1:150260-154348	97.12	833	9	6	132274	133100	824	1	0	1391
HSV-2 MS	RS1:150260-154348	97.12	833	9	6	150543	151369	1	824	0	1391
